# Supplementary material for: Identification of Key Genes and Pathways Associated with Frailty and Exercise Effects Using a Network and Evolutionary Approach
Source: Genes (Basel). 2025 Aug 19;16(8):976. doi: 10.3390/genes16080976 (PMC12385899; doi:10.3390/genes16080976)
Supplement: Supplementary file 1 [file genes-16-00976-s001.zip]

Archive with 5 entries (5 files):
- table S1.xls
- table S2.xlsx
- table S3.xlsx
- table S4.xlsx
- table S5.xlsx
