# Supplementary material for: Identification of Key Genes and Pathways Associated with Frailty and Exercise Effects Using a Network and Evolutionary Approach
Source: Genes (Basel). 2025 Aug 19;16(8):976. doi: 10.3390/genes16080976 (PMC12385899; doi:10.3390/genes16080976)
Supplement: Supplementary file 1 [file genes-16-00976-s001.zip › table S1.xls]

## Sheet: table S1
	Supplementary table S1. List of significant gene ontology (GO) terms for the magenta and pink modules identified by the weighted gene co-expression network analysis (WGCNA)
	Module Term	p-Value	Count	Genes
	Magenta
	GO:0051354-negative regulation of oxidoreductase activity	1.48484e-06	4	[ATP2B4, CAV1, CAV2, DLC1]
	GO:0051001-negative regulation of nitric-oxide synthase activity	5.16596e-06	3	[ATP2B4, CAV1, CAV2]
	GO:1904406-negative regulation of nitric oxide metabolic process	9.60007e-06	3	[ATP2B4, CAV1, CAV2]
	GO:0045019-negative regulation of nitric oxide biosynthetic process	9.60007e-06	3	[ATP2B4, CAV1, CAV2]
	GO:0032769-negative regulation of monooxygenase activity	1.14999e-05	3	[ATP2B4, CAV1, CAV2]
	GO:0031295-T cell costimulation	1.39205e-05	4	[CAV1, CAV2, FYN, MECOM]
	GO:0031294-lymphocyte costimulation	1.59032e-05	4	[CAV1, CAV2, FYN, MECOM]
	GO:0050998-nitric-oxide synthase binding	1.86454e-05	3	[ATP2B4, CAV1, CAV2]
	GO:0086103-G protein-coupled receptor signaling pathway involved in heart process	2.15516e-05	3	[ATP2B4, CAV1, CAV2]
	GO:0031529-ruffle organization	4.21393e-05	4	[CAV1, CAV2, EPS8, MECOM]
	GO:0001885-endothelial cell development	6.46848e-05	4	[CLIC4, PECAM1, RASGRF2, TJP1]
	GO:1900027-regulation of ruffle assembly	0.000124145	3	[CAV1, CAV2, EPS8]
	GO:0035633-maintenance of blood-brain barrier	0.000166472	3	[JAM2, PECAM1, TJP1]
	GO:0002026-regulation of the force of heart contraction	0.000178341	3	[ATP2B4, CAV1, CAV2]
	GO:0050999-regulation of nitric-oxide synthase activity	0.000293459	3	[ATP2B4, CAV1, CAV2]
	GO:0004517-nitric-oxide synthase activity	0.000405453	3	[ATP2B4, CAV1, CAV2]
	GO:0043330-response to exogenous dsRNA	0.000470442	3	[CAV1, CAV2, RFTN2]
	GO:0097178-ruffle assembly	0.0004935	3	[CAV1, CAV2, EPS8]
	GO:0061028-establishment of endothelial barrier	0.000619661	3	[PECAM1, RASGRF2, TJP1]
	GO:0070266-necroptotic process	0.000619661	3	[CAV1, CAV2, UTRN]
	GO:0043331-response to dsRNA	0.000675365	3	[CAV1, CAV2, RFTN2]
	GO:0032768-regulation of monooxygenase activity	0.000704375	3	[ATP2B4, CAV1, CAV2]
	GO:0045428-regulation of nitric oxide biosynthetic process	0.000796136	3	[ATP2B4, CAV1, CAV2]
	Pink
	GO:0030020-extracellular matrix structural constituent conferring tensile strength	2.06187e-20	11	[COL15A1, COL1A1, COL1A2, COL3A1, COL4A1, COL4A2, COL5A1, COL5A2, COL6A1, COL6A2, COL6A3]
	GO:0030198-extracellular matrix organization	3.6591e-20	19	[ADAMTS2, APP, CCDC80, COL15A1, COL1A1, COL1A2, COL3A1, COL4A1, COL4A2, COL5A1, COL5A2, DDR2, FKBP10, LOXL2, MMP14, MMP2, NID1, OLFML2B, PXDN]
	GO:0043062-extracellular structure organization	3.83926e-20	19	[ADAMTS2, APP, CCDC80, COL15A1, COL1A1, COL1A2, COL3A1, COL4A1, COL4A2, COL5A1, COL5A2, DDR2, FKBP10, LOXL2, MMP14, MMP2, NID1, OLFML2B, PXDN]
	GO:0045229-external encapsulating structure organization	4.22499e-20	19	[ADAMTS2, APP, CCDC80, COL15A1, COL1A1, COL1A2, COL3A1, COL4A1, COL4A2, COL5A1, COL5A2, DDR2, FKBP10, LOXL2, MMP14, MMP2, NID1, OLFML2B, PXDN]
	GO:0030199-collagen fibril organization	1.65751e-15	10	[ADAMTS2, COL1A1, COL1A2, COL3A1, COL5A1, COL5A2, DDR2, FKBP10, LOXL2, PXDN]
	GO:0048407-platelet-derived growth factor binding	7.93012e-14	6	[COL1A1, COL1A2, COL3A1, COL4A1, COL5A1, COL6A1]
	GO:0005518-collagen binding	7.53407e-13	9	[CD44, COL6A1, COL6A2, DDR2, FN1, MRC2, NID1, PCOLCE, SPARC]
	GO:0035987-endodermal cell differentiation	9.05206e-13	8	[COL4A2, COL5A1, COL5A2, COL6A1, FN1, LAMA4, MMP14, MMP2]
	GO:0001706-endoderm formation	6.82523e-12	8	[COL4A2, COL5A1, COL5A2, COL6A1, FN1, LAMA4, MMP14, MMP2]
	GO:0043200-response to amino acid	5.83378e-11	9	[COL1A1, COL1A2, COL3A1, COL4A1, COL5A2, COL6A1, GNAI2, MMP2, TUBA1A]
	GO:0007492-endoderm development	2.03899e-10	8	[COL4A2, COL5A1, COL5A2, COL6A1, FN1, LAMA4, MMP14, MMP2]
	GO:0001101-response to acid chemical	2.28265e-10	9	[COL1A1, COL1A2, COL3A1, COL4A1, COL5A2, COL6A1, GNAI2, MMP2, TUBA1A]
	GO:0071230-cellular response to amino acid stimulus	1.25278e-09	7	[COL1A1, COL1A2, COL3A1, COL4A1, COL5A2, COL6A1, MMP2]
	GO:0071229-cellular response to acid chemical	2.83319e-09	7	[COL1A1, COL1A2, COL3A1, COL4A1, COL5A2, COL6A1, MMP2]
	GO:0001704-formation of primary germ layer	3.27455e-09	8	[COL4A2, COL5A1, COL5A2, COL6A1, FN1, LAMA4, MMP14, MMP2]
	GO:0038063-collagen-activated tyrosine kinase receptor signaling pathway	6.02241e-08	4	[COL1A1, COL4A1, COL4A2, DDR2]
	GO:0019838-growth factor binding	1.63752e-07	7	[COL1A1, COL1A2, COL3A1, COL4A1, COL5A1, COL6A1, PXDN]
	GO:0038065-collagen-activated signaling pathway	1.96239e-07	4	[COL1A1, COL4A1, COL4A2, DDR2]
	GO:0032964-collagen biosynthetic process	4.14763e-07	5	[COL1A1, COL5A1, DDR2, PCOLCE, TRAM2]
	GO:0030021-extracellular matrix structural constituent conferring compression resistance	1.15557e-06	4	[BGN, FN1, HSPG2, PXDN]
	GO:0018149-peptide cross-linking	3.88672e-06	4	[BGN, COL3A1, FN1, LOXL2]
	GO:0071711-basement membrane organization	4.67536e-06	4	[COL3A1, COL4A1, NID1, PXDN]
	GO:0030574-collagen catabolic process	9.05516e-06	4	[ADAMTS2, MMP14, MMP2, MRC2]
	GO:0085029-extracellular matrix assembly	1.80862e-05	4	[COL1A2, COL3A1, FKBP10, PXDN]
	GO:0055093-response to hyperoxia	8.95325e-05	3	[COL1A1, MMP2, TIMP1]
	GO:0036296-response to increased oxygen levels	0.000203696	3	[COL1A1, MMP2, TIMP1]
	GO:1904707-positive regulation of vascular associated smooth muscle cell proliferation	0.000245933	3	[DDR2, GNAI2, MMP2]
	GO:0043394-proteoglycan binding	0.000293459	3	[COL5A1, FN1, NID1]
	GO:0016504-peptidase activator activity	0.000566987	3	[APP, FN1, PCOLCE]
	GO:0060350-endochondral bone morphogenesis	0.000764752	3	[COL1A1, COL3A1, MMP14]
	GO:0005044-scavenger receptor activity	0.000828329	3	[FN1, LGALS3BP, LOXL2]
	GO:0035904-aorta development	0.000861338	3	[CDH11, COL3A1, FKBP10]
