# Supplementary material for: Identification of Key Genes and Pathways Associated with Frailty and Exercise Effects Using a Network and Evolutionary Approach
Source: Genes (Basel). 2025 Aug 19;16(8):976. doi: 10.3390/genes16080976 (PMC12385899; doi:10.3390/genes16080976)
Supplement: Supplementary file 1 [file genes-16-00976-s001.zip › table S2.xlsx]

## Sheet: Sheet1
	Supplementary Table S2:The complete results of the molecular complex detection (MCODE) analysis for the magenta and pink modules
		Score (Density*#Nodes)	Nodes	Edges
	magenta
	MCODE App Results
	Parameters:
	Network Scoring:
	Include Loops: false Degree Cutoff: 2
	Cluster Finding:
	Node Score Cutoff: 0.2 Haircut: false Fluff: true Fluff Density Cutoff 0.5 K-Core: 2 Max. Depth from Seed: 100
	Cluster1	2.815	28	38	TRPC1, DGKE, GRK5, PLCB4, AVPR1A, LPAR6, UTRN, CAV1, PLEKHA5, ATL3, ASAP1, DOCK1, ABLIM3, ATP2B4, PLD1, FYN, SPIN1, ASAP2, EDNRB, CAV2, CLIC4, DLC1, DNM3, DGKH, GAB3, PECAM1, ITGA6, SH3KBP1
	Cluster2	2.943	54	78	TRPC1, DGKE, GRK5, PLCB4, RFTN2, GJC1, CAV1, AKT3, PLEKHA5, ITM2A, ASAP1, KDR, ELMO1, PLD1, SPIN1, CTSO, GNAI1, LNX1, TRAF5, FLT1, ASAP2, EDNRB, CAV2, DNM3, DGKH, MLLT4, GNB4, PECAM1, ITGA6, GJA1, SH3KBP1, AVPR1A, CUTC, LPAR6, MEOX2, UTRN, ATL3, ITGA2, ATP2B4, DOCK1, ABLIM3, S1PR1, GNG11, FYN, APLNR, KIT, RGS5, LDB2, CLIC4, DLC1, GAB3, ARL15, F11R, NRP2
	Cluster3	2.286	8	8	AKT3, ATL3, GNAI1, APLNR, GNB4, RGS5, ATP2B4, S1PR1
	pink
	MCODE App Results
	Network Scoring:
	Include Loops: false Degree Cutoff: 2
	Cluster Finding:
	Node Score Cutoff: 0.2 Haircut: false Fluff: true Fluff Density Cutoff 0.5 K-Core: 2 Max. Depth from Seed: 100
	Cluster1	6.8	46	153	COL5A2, COL6A3, CORO1C, TRAM2, COL6A2, LAMC1, LOX, MATN2, COL15A1, COL4A1, SERPINH1, COL1A2, MACF1, TUBB6, ADAMTS2, LAMB1, COL14A1, PPIB, SPTBN1, PABPC1, PCOLCE, COL6A1, MRC2, DDR2, ACLY, COL1A1, P4HA2, TIMP1, NECAP2, COL4A2, MMP16, COL6A6, UBE2B, LAMA4, NID1, FN1, MMP2, TGFBI, CLIC1, TAGLN2, RPL3, BGN, NOV, COL5A1, FSCN1, SFRP2
	Cluster2	4.318	45	95	COL5A2, HIP1, MAP1A, CORO1C, GNAI2, LAMC1, ACTB, NTN4, OGN, CD109, MATN2, TGOLN2, PXDN, CPNE2, COL15A1, MYOF, CYFIP1, RAI14, MYO1E, MACF1, TUBB6, ADAMTS2, LAMB1, MMP14, SPTBN1, PABPC1, PCOLCE, DDR2, NID2, WASF1, SPECC1, MYH9, MMP16, SFXN3, SRGAP1, LAMA4, NID1, PHLDB2, PLXDC1, MYH10, CLIC1, TAGLN2, RPA1, SPTAN1, COL5A1
	Cluster3	3.5	33	56	KCTD12, GNAI2, APLP2, LPAR4, ARHGAP1, SPON1, PLEKHG2, TNFRSF21, GNG2, CYFIP1, MEST, PARVA, F2R, FZD4, PCOLCE, CRIP2, ACLY, APP, S1PR3, NECAP2, SRGAP1, GNA12, ADAP2, SNAI2, PTMS, KLF7, GNB1, ETV5, TAGLN2, FANCI, SULF2, CHN1, ZEB2
	Cluster4	3	3	3	WASF1, CYFIP1, NHSL2
