# Supplementary material for: Identification of Key Genes and Pathways Associated with Frailty and Exercise Effects Using a Network and Evolutionary Approach
Source: Genes (Basel). 2025 Aug 19;16(8):976. doi: 10.3390/genes16080976 (PMC12385899; doi:10.3390/genes16080976)
Supplement: Supplementary file 1 [file genes-16-00976-s001.zip › table S3.xlsx]

## Sheet: table S3
Supplementary table S3: Magenta and pink cluster genes overlapping with the human accelerated region (HAR) gene set, positive selection (PS) gene set, and aging gene set
gene set, positive selection (PS) gene set, and aging gene set
Symbol	Module	Cluster	Degree	Betweenness	MCC	HAR Gene	PS Gene	aging Gene
PLCB4	magenta	cluster1,2	8	675.801	11	〇
LPAR6	magenta	cluster1,2	6	189.06	19	〇
SH3KBP1	magenta	cluster1	5	161.167	9		〇
DLC1	magenta	cluster1,2	3	286.369	3	〇
ASAP2	magenta	cluster1	3	0	6		〇
ITGA6	magenta	cluster1,2	2	110.083	2	〇
DGKH	magenta	cluster1	2	11.75	2		〇
UTRN	magenta	cluster1	2	37.3155	2		〇
DNM3	magenta	cluster1,2	1	0	1	〇
PLEKHA5	magenta	cluster1,2	1	0	1	〇
SPIN1	magenta	cluster1	1	0	1		〇
MEOX2	magenta	cluster2	14	2686.27	15	〇
GJA1	magenta	cluster2	4	323.283	4	〇
S1PR1	magenta	cluster2	4	251.693	4	〇
RGS5	magenta	cluster2	2	59.5524	2	〇
ARL15	magenta	cluster2	1	0	1	〇
CTSO	magenta	cluster2	1	0	1	〇
ELMO1	magenta	cluster2	1	0	1	〇
LDB2	magenta	cluster2	1	0	1	〇
NRP2	magenta	cluster2	1	0	1	〇
APP	pink	cluster3	42	9368.8	417	〇		〇
SPON1	pink	cluster3	3	2.4	4	〇
TNFRSF21	pink	cluster3	2	0	2	〇
ACLY	pink	cluster3	2	43.0967	2			〇
KCTD12	pink	cluster3	1	0	1	〇
KLF7	pink	cluster3	1	0	1	〇
ZEB2	pink	cluster3	1	0	1	〇
SNAI2	pink	cluster3	1	0	1			〇
