# Supplementary material for: Identification of Key Genes and Pathways Associated with Frailty and Exercise Effects Using a Network and Evolutionary Approach
Source: Genes (Basel). 2025 Aug 19;16(8):976. doi: 10.3390/genes16080976 (PMC12385899; doi:10.3390/genes16080976)
Supplement: Supplementary file 1 [file genes-16-00976-s001.zip › table S4.xlsx]

## Sheet: Sheet1
Supplementary Table S4: The significantly enriched reactome pathways in the magenta C1 and C2 and pink C3 protein-protein interaction (PPI) clusters and the pathways' associated proteins
Module	Cluster	ID	Description	GeneRatio	BgRatio	pvalue	p.adjust	qvalue	geneID	Count
magenta	C1	R-HSA-416476	G alpha (q) signalling events	7/22	217/10654	1.7362710584823e-07	2.53495574538416e-05	1.69971798356689e-05	DGKE/GRK5/PLCB4/AVPR1A/LPAR6/EDNRB/DGKH	7
magenta	C1	R-HSA-418885	DCC mediated attractive signaling	3/22	14/10654	2.74133605176349e-06	0.000143582575961678	9.62738252663015e-05	DOCK1/ABLIM3/FYN	3
magenta	C1	R-HSA-373752	Netrin-1 signaling	4/22	50/10654	2.95032690332214e-06	0.000143582575961678	9.62738252663015e-05	TRPC1/DOCK1/ABLIM3/FYN	4
magenta	C1	R-HSA-983695	Antigen activates B Cell Receptor (BCR) leading to generation of second messengers	3/22	32/10654	3.64652995747434e-05	0.00133098343447814	0.000892440226434511	TRPC1/FYN/SH3KBP1	3
magenta	C1	R-HSA-202733	Cell surface interactions at the vascular wall	4/22	137/10654	0.000159899566796748	0.00466906735046505	0.00313066520254686	CAV1/FYN/PECAM1/ITGA6	4
magenta	C1	R-HSA-210990	PECAM1 interactions	2/22	12/10654	0.00026531624957513	0.00645602873966149	0.00432884407201527	FYN/PECAM1	2
magenta	C1	R-HSA-2029480	Fcgamma receptor (FCGR) dependent phagocytosis	3/22	86/10654	0.000699960413046897	0.0145991743292638	0.00978892006215961	DOCK1/PLD1/FYN	3
magenta	C1	R-HSA-4420097	VEGFA-VEGFR2 Pathway	3/22	99/10654	0.00105429520804507	0.0183184532154573	0.012282740800559	CAV1/DOCK1/FYN	3
magenta	C1	R-HSA-210991	Basigin interactions	2/22	25/10654	0.00118653234669267	0.0183184532154573	0.012282740800559	CAV1/ITGA6	2
magenta	C1	R-HSA-194138	Signaling by VEGF	3/22	107/10654	0.00131997109948777	0.0183184532154573	0.012282740800559	CAV1/DOCK1/FYN	3
magenta	C1	R-HSA-114508	Effects of PIP2 hydrolysis	2/22	27/10654	0.00138477674858214	0.0183184532154573	0.012282740800559	DGKE/DGKH	2
magenta	C1	R-HSA-983705	Signaling by the B Cell Receptor (BCR)	3/22	112/10654	0.00150562629168142	0.0183184532154573	0.012282740800559	TRPC1/FYN/SH3KBP1	3
magenta	C1	R-HSA-76002	Platelet activation, signaling and aggregation	4/22	262/10654	0.00184348709481465	0.0207037781417645	0.0138821295398998	DGKE/FYN/DGKH/PECAM1	4
magenta	C1	R-HSA-9006934	Signaling by Receptor Tyrosine Kinases	5/22	473/10654	0.00237328111339967	0.024749931611168	0.0165951235748999	CAV1/DOCK1/FYN/DNM3/SH3KBP1	5
magenta	C2	R-HSA-194138	Signaling by VEGF	8/41	107/10654	5.76788356789953e-09	7.58016248680139e-07	4.68560995824677e-07	CAV1/AKT3/KDR/ELMO1/FLT1/DOCK1/FYN/NRP2	8
magenta	C2	R-HSA-416476	G alpha (q) signalling events	10/41	217/10654	6.45120211642672e-09	7.58016248680139e-07	4.68560995824677e-07	DGKE/GRK5/PLCB4/EDNRB/DGKH/GNB4/AVPR1A/LPAR6/GNG11/RGS5	10
magenta	C2	R-HSA-9006934	Signaling by Receptor Tyrosine Kinases	12/41	473/10654	1.24350129221016e-07	9.74076012231292e-06	6.02116415175446e-06	CAV1/AKT3/KDR/ELMO1/FLT1/DNM3/SH3KBP1/ITGA2/DOCK1/FYN/KIT/NRP2	12
magenta	C2	R-HSA-9009391	Extra-nuclear estrogen signaling	6/41	77/10654	4.30116489599965e-07	2.52693437639979e-05	1.56200198854724e-05	CAV1/AKT3/GNAI1/CAV2/GNB4/GNG11	6
magenta	C2	R-HSA-4420097	VEGFA-VEGFR2 Pathway	6/41	99/10654	1.91022611051638e-06	8.97806271942701e-05	5.54970954213181e-05	CAV1/AKT3/KDR/ELMO1/DOCK1/FYN	6
magenta	C2	R-HSA-216083	Integrin cell surface interactions	5/41	85/10654	1.71641895648723e-05	0.000627726515560589	0.000388023557211025	KDR/PECAM1/ITGA6/ITGA2/F11R	5
magenta	C2	R-HSA-418885	DCC mediated attractive signaling	3/41	14/10654	1.86982366337197e-05	0.000627726515560589	0.000388023557211025	DOCK1/ABLIM3/FYN	3
magenta	C2	R-HSA-373752	Netrin-1 signaling	4/41	50/10654	3.8249654082056e-05	0.0011235835886604	0.000694533192542596	TRPC1/DOCK1/ABLIM3/FYN	4
magenta	C2	R-HSA-76002	Platelet activation, signaling and aggregation	7/41	262/10654	5.51813180388768e-05	0.00144084552657067	0.00089064583501345	DGKE/GNAI1/DGKH/GNB4/PECAM1/GNG11/FYN	7
magenta	C2	R-HSA-392170	ADP signalling through P2Y purinoceptor 12	3/41	22/10654	7.74328088907884e-05	0.00181967100893353	0.00112481343441356	GNAI1/GNB4/GNG11	3
magenta	C2	R-HSA-392451	G beta:gamma signalling through PI3Kgamma	3/41	25/10654	0.000114722488839382	0.00245088953429589	0.00151499554639567	AKT3/GNB4/GNG11	3
magenta	C2	R-HSA-202040	G-protein activation	3/41	28/10654	0.000162099685852046	0.00283369723748271	0.00175162472014609	GNAI1/GNB4/GNG11	3
magenta	C2	R-HSA-400042	Adrenaline,noradrenaline inhibits insulin secretion	3/41	28/10654	0.000162099685852046	0.00283369723748271	0.00175162472014609	GNAI1/GNB4/GNG11	3
magenta	C2	R-HSA-202733	Cell surface interactions at the vascular wall	5/41	137/10654	0.000168816005637268	0.00283369723748271	0.00175162472014609	CAV1/PECAM1/ITGA6/FYN/F11R	5
magenta	C2	R-HSA-8939211	ESR-mediated signaling	6/41	223/10654	0.000191558838397597	0.00300108846822903	0.00185509611921884	CAV1/AKT3/GNAI1/CAV2/GNB4/GNG11	6
magenta	C2	R-HSA-392518	Signal amplification	3/41	32/10654	0.000242816646066462	0.00317010621253436	0.00195957293316794	GNAI1/GNB4/GNG11	3
magenta	C2	R-HSA-397795	G-protein beta:gamma signalling	3/41	32/10654	0.000242816646066462	0.00317010621253436	0.00195957293316794	AKT3/GNB4/GNG11	3
magenta	C2	R-HSA-983695	Antigen activates B Cell Receptor (BCR) leading to generation of second messengers	3/41	32/10654	0.000242816646066462	0.00317010621253436	0.00195957293316794	TRPC1/SH3KBP1/FYN	3
magenta	C2	R-HSA-2029480	Fcgamma receptor (FCGR) dependent phagocytosis	4/41	86/10654	0.000319151570946619	0.0039474010090766	0.00244005079172484	ELMO1/PLD1/DOCK1/FYN	4
magenta	C2	R-HSA-418346	Platelet homeostasis	4/41	88/10654	0.000348523849507175	0.00409515523170931	0.00253138374905211	GNB4/PECAM1/ATP2B4/GNG11	4
magenta	C2	R-HSA-111885	Opioid Signalling	4/41	91/10654	0.000396147263830084	0.00443307652381284	0.00274026678739607	PLCB4/GNAI1/GNB4/GNG11	4
magenta	C2	R-HSA-6814122	Cooperation of PDCL (PhLP1) and TRiC/CCT in G-protein beta folding	3/41	42/10654	0.000547197095667511	0.00584505988553932	0.00361307173215868	GNAI1/GNB4/GNG11	3
magenta	C2	R-HSA-418594	G alpha (i) signalling events	7/41	406/10654	0.000810883973244218	0.00794425917593585	0.00491067308523694	PLCB4/GNAI1/GNB4/S1PR1/GNG11/APLNR/RGS5	7
magenta	C2	R-HSA-418597	G alpha (z) signalling events	3/41	48/10654	0.000811328596691321	0.00794425917593585	0.00491067308523694	GNAI1/GNB4/GNG11	3
magenta	C2	R-HSA-9006931	Signaling by Nuclear Receptors	6/41	299/10654	0.000913061048322163	0.00841192728450229	0.0051997579630966	CAV1/AKT3/GNAI1/CAV2/GNB4/GNG11	6
magenta	C2	R-HSA-210990	PECAM1 interactions	2/41	12/10654	0.000930681316583232	0.00841192728450229	0.0051997579630966	PECAM1/FYN	2
magenta	C2	R-HSA-8849471	PTK6 Regulates RHO GTPases, RAS GTPase and MAP kinases	2/41	14/10654	0.0012769710203604	0.0111143773994331	0.00687025344287465	ELMO1/DOCK1	2
magenta	C2	R-HSA-75892	Platelet Adhesion to exposed collagen	2/41	15/10654	0.00146984189630439	0.012336173058269	0.00762549555225585	ITGA2/FYN	2
magenta	C2	R-HSA-1433559	Regulation of KIT signaling	2/41	16/10654	0.00167573174413578	0.0135792055128244	0.00839386499784893	FYN/KIT	2
magenta	C2	R-HSA-500792	GPCR ligand binding	7/41	468/10654	0.00185192848259663	0.0145067731136736	0.00896723265257314	EDNRB/GNB4/AVPR1A/LPAR6/S1PR1/GNG11/APLNR	7
magenta	C2	R-HSA-8964315	G beta:gamma signalling through BTK	2/41	18/10654	0.00212617642103354	0.0161177889981574	0.00996306777937616	GNB4/GNG11	2
magenta	C2	R-HSA-392851	Prostacyclin signalling through prostacyclin receptor	2/41	19/10654	0.00237053660671337	0.0174086282055513	0.010760988543633	GNB4/GNG11	2
magenta	C2	R-HSA-418217	G beta:gamma signalling through PLC beta	2/41	20/10654	0.00262752647257455	0.0181608447369123	0.0112259644958294	GNB4/GNG11	2
magenta	C2	R-HSA-8964616	G beta:gamma signalling through CDC42	2/41	20/10654	0.00262752647257455	0.0181608447369123	0.0112259644958294	GNB4/GNG11	2
magenta	C2	R-HSA-389513	CTLA4 inhibitory signaling	2/41	21/10654	0.00289705000966999	0.0189112986742347	0.0116898509162122	AKT3/FYN	2
magenta	C2	R-HSA-500657	Presynaptic function of Kainate receptors	2/41	21/10654	0.00289705000966999	0.0189112986742347	0.0116898509162122	GNB4/GNG11	2
magenta	C2	R-HSA-389357	CD28 dependent PI3K/Akt signaling	2/41	22/10654	0.00317901172974791	0.0201910204456962	0.0124808995364214	AKT3/FYN	2
magenta	C2	R-HSA-422356	Regulation of insulin secretion	3/41	78/10654	0.00329469740286833	0.0203751023598436	0.0125946881328484	GNAI1/GNB4/GNG11	3
magenta	C2	R-HSA-428930	Thromboxane signalling through TP receptor	2/41	23/10654	0.00347331666282182	0.0209289593785418	0.0129370499182027	GNB4/GNG11	2
magenta	C2	R-HSA-210991	Basigin interactions	2/41	25/10654	0.00409857886483006	0.0234918544691479	0.0145212807020937	CAV1/ITGA6	2
magenta	C2	R-HSA-418592	ADP signalling through P2Y purinoceptor 1	2/41	25/10654	0.00409857886483006	0.0234918544691479	0.0145212807020937	GNB4/GNG11	2
magenta	C2	R-HSA-114508	Effects of PIP2 hydrolysis	2/41	27/10654	0.00477208712941581	0.0254872835321071	0.0157547374129039	DGKE/DGKH	2
magenta	C2	R-HSA-164952	The role of Nef in HIV-1 replication and disease pathogenesis	2/41	27/10654	0.00477208712941581	0.0254872835321071	0.0157547374129039	ELMO1/FYN	2
magenta	C2	R-HSA-3000170	Syndecan interactions	2/41	27/10654	0.00477208712941581	0.0254872835321071	0.0157547374129039	ITGA6/ITGA2	2
magenta	C2	R-HSA-5218920	VEGFR2 mediated vascular permeability	2/41	29/10654	0.00549310010874823	0.0286497520832848	0.017709589193699	CAV1/AKT3	2
magenta	C2	R-HSA-1474244	Extracellular matrix organization	5/41	301/10654	0.0056704471269483	0.0286497520832848	0.017709589193699	KDR/PECAM1/ITGA6/ITGA2/F11R	5
magenta	C2	R-HSA-390466	Chaperonin-mediated protein folding	3/41	95/10654	0.00572995041665696	0.0286497520832848	0.017709589193699	GNAI1/GNB4/GNG11	3
magenta	C2	R-HSA-3000157	Laminin interactions	2/41	30/10654	0.00587119140189727	0.0287443745717887	0.0177680792425838	ITGA6/ITGA2	2
magenta	C2	R-HSA-451326	Activation of kainate receptors upon glutamate binding	2/41	32/10654	0.00666208904224401	0.0302283279727206	0.0186853718263626	GNB4/GNG11	2
magenta	C2	R-HSA-456926	Thrombin signalling through proteinase activated receptors (PARs)	2/41	32/10654	0.00666208904224401	0.0302283279727206	0.0186853718263626	GNB4/GNG11	2
magenta	C2	R-HSA-2219528	PI3K/AKT Signaling in Cancer	3/41	101/10654	0.00678992275196501	0.0302283279727206	0.0186853718263626	AKT3/FYN/KIT	3
magenta	C2	R-HSA-391251	Protein folding	3/41	101/10654	0.00678992275196501	0.0302283279727206	0.0186853718263626	GNAI1/GNB4/GNG11	3
magenta	C2	R-HSA-163359	Glucagon signaling in metabolic regulation	2/41	33/10654	0.00707471505744524	0.0302283279727206	0.0186853718263626	GNB4/GNG11	2
magenta	C2	R-HSA-389356	CD28 co-stimulation	2/41	33/10654	0.00707471505744524	0.0302283279727206	0.0186853718263626	AKT3/FYN	2
magenta	C2	R-HSA-420092	Glucagon-type ligand receptors	2/41	33/10654	0.00707471505744524	0.0302283279727206	0.0186853718263626	GNB4/GNG11	2
magenta	C2	R-HSA-163685	Integration of energy metabolism	3/41	108/10654	0.00816523086618035	0.0342648080991497	0.0211804860814453	GNAI1/GNB4/GNG11	3
magenta	C2	R-HSA-190861	Gap junction assembly	2/41	36/10654	0.00838023022760051	0.0345500719909845	0.0213568194165996	GJC1/GJA1	2
magenta	C2	R-HSA-199418	Negative regulation of the PI3K/AKT network	3/41	110/10654	0.00858614786365765	0.0347887025510267	0.0215043267728631	AKT3/FYN/KIT	3
magenta	C2	R-HSA-373076	Class A/1 (Rhodopsin-like receptors)	5/41	335/10654	0.00883046441945189	0.0351721887893423	0.0217413753770626	EDNRB/AVPR1A/LPAR6/S1PR1/APLNR	5
magenta	C2	R-HSA-983705	Signaling by the B Cell Receptor (BCR)	3/41	112/10654	0.00901965719728281	0.0353269906893577	0.0218370647934215	TRPC1/SH3KBP1/FYN	3
magenta	C2	R-HSA-373760	L1CAM interactions	3/41	119/10654	0.0106372380845126	0.0409795237682044	0.0253311277940077	DNM3/ITGA2/NRP2	3
magenta	C2	R-HSA-381676	Glucagon-like Peptide-1 (GLP1) regulates insulin secretion	2/41	42/10654	0.0112877214957237	0.0427841056692754	0.0264466140307279	GNB4/GNG11	2
magenta	C2	R-HSA-1433557	Signaling by SCF-KIT	2/41	43/10654	0.0118097240353328	0.0433638304422376	0.0268049657380908	FYN/KIT	2
magenta	C2	R-HSA-432040	Vasopressin regulates renal water homeostasis via Aquaporins	2/41	43/10654	0.0118097240353328	0.0433638304422376	0.0268049657380908	GNB4/GNG11	2
magenta	C2	R-HSA-1500931	Cell-Cell communication	3/41	129/10654	0.0132233245355329	0.0478074040900034	0.029551721229207	ITGA6/FYN/F11R	3
magenta	C2	R-HSA-190828	Gap junction trafficking	2/41	47/10654	0.0140015385615755	0.0498539630601552	0.0308167834369604	GJC1/GJA1	2
pink	C3	R-HSA-76002	Platelet activation, signaling and aggregation	8/24	262/10654	6.28663197400652e-08	9.61854692022998e-06	5.16165572602641e-06	GNAI2/APLP2/GNG2/F2R/APP/GNA12/GNB1/TAGLN2	8
pink	C3	R-HSA-456926	Thrombin signalling through proteinase activated receptors (PARs)	4/24	32/10654	6.82823026359828e-07	5.22359615165268e-05	2.80316821347719e-05	GNG2/F2R/GNA12/GNB1	4
pink	C3	R-HSA-392170	ADP signalling through P2Y purinoceptor 12	3/24	22/10654	1.50403655222625e-05	0.000693139864001836	0.000371963600909138	GNAI2/GNG2/GNB1	3
pink	C3	R-HSA-9009391	Extra-nuclear estrogen signaling	4/24	77/10654	2.40143119800343e-05	0.000693139864001836	0.000371963600909138	GNAI2/GNG2/S1PR3/GNB1	4
pink	C3	R-HSA-416482	G alpha (12/13) signalling events	4/24	80/10654	2.7939222903655e-05	0.000693139864001836	0.000371963600909138	PLEKHG2/GNG2/GNA12/GNB1	4
pink	C3	R-HSA-202040	G-protein activation	3/24	28/10654	3.17122813595611e-05	0.000693139864001836	0.000371963600909138	GNAI2/GNG2/GNB1	3
pink	C3	R-HSA-400042	Adrenaline,noradrenaline inhibits insulin secretion	3/24	28/10654	3.17122813595611e-05	0.000693139864001836	0.000371963600909138	GNAI2/GNG2/GNB1	3
pink	C3	R-HSA-392518	Signal amplification	3/24	32/10654	4.77305244448933e-05	0.000912846280008585	0.000489865908776537	GNAI2/GNG2/GNB1	3
pink	C3	R-HSA-500792	GPCR ligand binding	7/24	468/10654	5.4422612282186e-05	0.000925184408797162	0.000496486989240995	LPAR4/GNG2/F2R/FZD4/APP/S1PR3/GNB1	7
pink	C3	R-HSA-977444	GABA B receptor activation	3/24	39/10654	8.70398179516636e-05	0.00115722862647584	0.000621010202030378	GNAI2/GNG2/GNB1	3
pink	C3	R-HSA-991365	Activation of GABAB receptors	3/24	39/10654	8.70398179516636e-05	0.00115722862647584	0.000621010202030378	GNAI2/GNG2/GNB1	3
pink	C3	R-HSA-163685	Integration of energy metabolism	4/24	108/10654	9.07630295275168e-05	0.00115722862647584	0.000621010202030378	GNAI2/GNG2/ACLY/GNB1	4
pink	C3	R-HSA-416476	G alpha (q) signalling events	5/24	217/10654	0.000103727444375779	0.00118959272207115	0.000638377931348811	LPAR4/GNG2/F2R/APP/GNB1	5
pink	C3	R-HSA-6814122	Cooperation of PDCL (PhLP1) and TRiC/CCT in G-protein beta folding	3/24	42/10654	0.000108851621627425	0.00118959272207115	0.000638377931348811	GNAI2/GNG2/GNB1	3
pink	C3	R-HSA-418597	G alpha (z) signalling events	3/24	48/10654	0.000162549852370992	0.00165800849418412	0.000889746560346481	GNAI2/GNG2/GNB1	3
pink	C3	R-HSA-194840	Rho GTPase cycle	4/24	138/10654	0.00023413084109321	0.00223887616795382	0.00120146089508358	ARHGAP1/PLEKHG2/SRGAP1/CHN1	4
pink	C3	R-HSA-977443	GABA receptor activation	3/24	56/10654	0.000257453573686428	0.00231708216317785	0.00124342902461557	GNAI2/GNG2/GNB1	3
pink	C3	R-HSA-4086398	Ca2+ pathway	3/24	62/10654	0.000348158129306729	0.0029593440991072	0.00158808971262718	GNG2/FZD4/GNB1	3
pink	C3	R-HSA-422356	Regulation of insulin secretion	3/24	78/10654	0.000683970360980244	0.00550776132789355	0.00295566139370964	GNAI2/GNG2/GNB1	3
pink	C3	R-HSA-8964315	G beta:gamma signalling through BTK	2/24	18/10654	0.000727912239757358	0.00556852863414379	0.00298827130005652	GNG2/GNB1	2
pink	C3	R-HSA-392851	Prostacyclin signalling through prostacyclin receptor	2/24	19/10654	0.000812430644362418	0.00591913755178333	0.00317642056442449	GNG2/GNB1	2
pink	C3	R-HSA-418217	G beta:gamma signalling through PLC beta	2/24	20/10654	0.000901459964392699	0.00599666845878622	0.0032180264175117	GNG2/GNB1	2
pink	C3	R-HSA-8964616	G beta:gamma signalling through CDC42	2/24	20/10654	0.000901459964392699	0.00599666845878622	0.0032180264175117	GNG2/GNB1	2
pink	C3	R-HSA-500657	Presynaptic function of Kainate receptors	2/24	21/10654	0.000994981157008376	0.00633096513772893	0.00339742195213524	GNG2/GNB1	2
pink	C3	R-HSA-111885	Opioid Signalling	3/24	91/10654	0.00107145767451701	0.00633096513772893	0.00339742195213524	GNAI2/GNG2/GNB1	3
pink	C3	R-HSA-428930	Thromboxane signalling through TP receptor	2/24	23/10654	0.00119542327243054	0.00633096513772893	0.00339742195213524	GNG2/GNB1	2
pink	C3	R-HSA-373080	Class B/2 (Secretin family receptors)	3/24	95/10654	0.00121358677965302	0.00633096513772893	0.00339742195213524	GNG2/FZD4/GNB1	3
pink	C3	R-HSA-390466	Chaperonin-mediated protein folding	3/24	95/10654	0.00121358677965302	0.00633096513772893	0.00339742195213524	GNAI2/GNG2/GNB1	3
pink	C3	R-HSA-1296041	Activation of G protein gated Potassium channels	2/24	25/10654	0.00141360578108767	0.00633096513772893	0.00339742195213524	GNG2/GNB1	2
pink	C3	R-HSA-1296059	G protein gated Potassium channels	2/24	25/10654	0.00141360578108767	0.00633096513772893	0.00339742195213524	GNG2/GNB1	2
pink	C3	R-HSA-392451	G beta:gamma signalling through PI3Kgamma	2/24	25/10654	0.00141360578108767	0.00633096513772893	0.00339742195213524	GNG2/GNB1	2
pink	C3	R-HSA-418592	ADP signalling through P2Y purinoceptor 1	2/24	25/10654	0.00141360578108767	0.00633096513772893	0.00339742195213524	GNG2/GNB1	2
pink	C3	R-HSA-997272	Inhibition of voltage gated Ca2+ channels via Gbeta/gamma subunits	2/24	25/10654	0.00141360578108767	0.00633096513772893	0.00339742195213524	GNG2/GNB1	2
pink	C3	R-HSA-8939211	ESR-mediated signaling	4/24	223/10654	0.00142835559994022	0.00633096513772893	0.00339742195213524	GNAI2/GNG2/S1PR3/GNB1	4
pink	C3	R-HSA-391251	Protein folding	3/24	101/10654	0.00144825999882688	0.00633096513772893	0.00339742195213524	GNAI2/GNG2/GNB1	3
pink	C3	R-HSA-418594	G alpha (i) signalling events	5/24	406/10654	0.0018289604619775	0.00777308196340435	0.00417131333433464	GNAI2/GNG2/APP/S1PR3/GNB1	5
pink	C3	R-HSA-1296065	Inwardly rectifying K+ channels	2/24	31/10654	0.00217309707020288	0.00898605004705517	0.00482223531936913	GNG2/GNB1	2
pink	C3	R-HSA-397795	G-protein beta:gamma signalling	2/24	32/10654	0.00231478817325341	0.00908109206430185	0.00487323825948087	GNG2/GNB1	2
pink	C3	R-HSA-451326	Activation of kainate receptors upon glutamate binding	2/24	32/10654	0.00231478817325341	0.00908109206430185	0.00487323825948087	GNG2/GNB1	2
pink	C3	R-HSA-163359	Glucagon signaling in metabolic regulation	2/24	33/10654	0.00246074702358456	0.00918278767337654	0.00492781175454675	GNG2/GNB1	2
pink	C3	R-HSA-420092	Glucagon-type ligand receptors	2/24	33/10654	0.00246074702358456	0.00918278767337654	0.00492781175454675	GNG2/GNB1	2
pink	C3	R-HSA-114608	Platelet degranulation	3/24	129/10654	0.00291442142613258	0.010616820909483	0.00569736519394338	APLP2/APP/TAGLN2	3
pink	C3	R-HSA-194315	Signaling by Rho GTPases	5/24	455/10654	0.00301074160443899	0.0107126387320736	0.00574878445890431	ARHGAP1/PLEKHG2/CYFIP1/SRGAP1/CHN1	5
pink	C3	R-HSA-76005	Response to elevated platelet cytosolic Ca2+	3/24	134/10654	0.00324546697373138	0.0112853737950205	0.00605613454428343	APLP2/APP/TAGLN2	3
pink	C3	R-HSA-381676	Glucagon-like Peptide-1 (GLP1) regulates insulin secretion	2/24	42/10654	0.00396342129140698	0.0132315014394176	0.00710049612848004	GNG2/GNB1	2
pink	C3	R-HSA-3858494	Beta-catenin independent WNT signaling	3/24	146/10654	0.00413187468320978	0.0132315014394176	0.00710049612848004	GNG2/FZD4/GNB1	3
pink	C3	R-HSA-9006931	Signaling by Nuclear Receptors	4/24	299/10654	0.00414509476003129	0.0132315014394176	0.00710049612848004	GNAI2/GNG2/S1PR3/GNB1	4
pink	C3	R-HSA-432040	Vasopressin regulates renal water homeostasis via Aquaporins	2/24	43/10654	0.00415105927511141	0.0132315014394176	0.00710049612848004	GNG2/GNB1	2
pink	C3	R-HSA-445717	Aquaporin-mediated transport	2/24	52/10654	0.00602080343128489	0.0187996515303385	0.0100885642887266	GNG2/GNB1	2
pink	C3	R-HSA-373076	Class A/1 (Rhodopsin-like receptors)	4/24	335/10654	0.0062000148660982	0.0189720454902605	0.010181077043277	LPAR4/F2R/APP/S1PR3	4
pink	C3	R-HSA-112314	Neurotransmitter receptors and postsynaptic signal transmission	3/24	206/10654	0.0106892190249239	0.0320676570747716	0.0172086498234069	GNAI2/GNG2/GNB1	3
pink	C3	R-HSA-418346	Platelet homeostasis	2/24	88/10654	0.0165460359690321	0.0486835289088829	0.0261253199511033	GNG2/GNB1	2
