# Supplementary material for: Identification of Key Genes and Pathways Associated with Frailty and Exercise Effects Using a Network and Evolutionary Approach
Source: Genes (Basel). 2025 Aug 19;16(8):976. doi: 10.3390/genes16080976 (PMC12385899; doi:10.3390/genes16080976)
Supplement: Supplementary file 1 [file genes-16-00976-s001.zip › table S5.xlsx]

## Sheet: Supplement table S5
Supplementary table S5:The results of the Cytohubba analysis of the magenta and pink PPI clusters
node_name	MCC	DMNC	MNC	Degree	EPC	BottleNeck	EcCentricity	Closeness	Radiality	Betweenness	Stress	ClusteringCoefficient
Magenta
FYN	27	0.19953	10	17	42.45	60	0.25	43.0833	5.91139	2638.15	4642	0.07353
MEOX2	15	0.30898	3	14	41.09	59	0.25	41.5	5.87342	2686.27	4438	0.02198
CAV1	16	0.46346	3	13	42.683	23	0.2	39.2833	5.70886	1644.26	3114	0.05128
PLCB4	11	0.46346	3	8	40.157	5	0.2	33.8667	5.36709	675.801	1620	0.10714
PTPN12	6	0	1	6	38.311	3	0.2	28.7333	4.81013	186.412	668	0
RHOJ	9	0.25931	5	6	29.453	8	0.2	31.3167	5.18987	683.847	1096	0.26667
RASGRF2	9	0.25931	5	6	26.86	2	0.16667	26.4	4.5443	228.629	452	0.26667
TJP1	6	0.30779	2	6	30.627	5	0.16667	27.6167	4.73418	467.939	796	0.13333
CRKL	8	0.2842	4	6	38.525	4	0.2	31.3833	5.1519	377.943	702	0.2
STXBP1	6	0	1	6	31.967	5	0.2	31.2333	5.18987	523	886	0
LPAR6	19	0.45378	5	6	38.96	2	0.2	31.0167	5.12658	189.06	462	0.46667
EDNRB	18	0.45378	5	5	38.933	2	0.2	30.35	5.10127	62.4413	248	0.7
FLT1	6	0.30898	3	5	36.866	3	0.2	31.1	5.16456	316.391	604	0.2
KDR	6	0.30898	3	5	38.442	2	0.2	32.9	5.34177	266.469	670	0.2
KIT	6	0.30898	3	5	38.023	3	0.2	30.9333	5.1519	200.138	568	0.2
GNAI1	5	0.30779	2	5	34.226	5	0.16667	27.6	4.68354	163.424	372	0.1
LNX1	6	0.30898	3	5	29.221	3	0.2	29.1333	4.97468	311.667	434	0.2
GRK5	13	0.47366	4	5	37.557	2	0.16667	28.4167	4.8481	175.86	434	0.5
SH3KBP1	9	0.37893	4	5	36.008	2	0.2	29.8833	5.05063	161.167	236	0.4
AVPR1A	12	0.47366	4	4	36.837	3	0.16667	26.1833	4.59494	21.3143	92	0.83333
PTPRB	4	0	1	4	30.437	2	0.16667	25.5167	4.43038	114.132	246	0
DOCK1	5	0.30898	3	4	33.093	2	0.2	29.6833	5.07595	166.167	260	0.33333
S1PR1	4	0.30779	2	4	31.862	4	0.16667	28.8333	4.92405	251.693	476	0.16667
PRKCH	4	0	1	4	35.614	4	0.2	31.0833	5.18987	295.614	802	0
GJA1	4	0.30779	2	4	34.052	9	0.2	30.5167	5.16456	323.283	620	0.16667
APLNR	4	0.30779	2	4	30.295	2	0.16667	25.9167	4.5443	51.2571	120	0.16667
ASAP1	7	0.46346	3	4	35.909	1	0.2	29.4167	5.02532	28.451	136	0.5
GJC1	3	0.30779	2	3	31.931	7	0.2	29.8667	5.17722	272.689	452	0.33333
F11R	3	0.30779	2	3	25.776	1	0.16667	23.7167	4.24051	63.2333	112	0.33333
ASAP2	6	0.46346	3	3	33.844	1	0.2	28.5833	4.98734	0	0	1
MLLT4	3	0.30779	2	3	26.252	1	0.16667	24.2833	4.35443	68.5	172	0.33333
LAMA3	3	0	1	3	24.333	1	0.16667	23.55	4.25316	18.5	28	0
DLC1	3	0.30779	2	3	29.107	1	0.2	29.2	5.08861	286.369	634	0.33333
SPRED1	3	0	1	3	30.58	3	0.2	29.4	5.11392	327.787	684	0
A2M	3	0.30779	2	3	21.811	2	0.16667	23.7333	4.29114	158.476	266	0.33333
ABLIM3	3	0.30779	2	3	29.68	1	0.2	29.2667	5.07595	145.494	338	0.33333
TRAF5	3	0.30779	2	3	29.828	2	0.2	28.1333	4.94937	48.6333	120	0.33333
RGS5	2	0	1	2	27.776	1	0.2	28.1833	5.01266	59.5524	194	0
TEK	2	0	1	2	24.646	1	0.16667	22.55	4.05063	20.9079	52	0
UTRN	2	0	1	2	28.552	3	0.2	27.3333	4.87342	37.3155	136	0
ARHGAP29	2	0.30779	2	2	20.68	1	0.16667	22.7333	4.22785	0	0	1
CLIC4	2	0	1	2	29.215	4	0.2	27.55	4.91139	50.25	138	0
ATL3	2	0	1	2	25.221	1	0.16667	23.3667	4.25316	6.95238	14	0
GNB4	2	0	1	2	22.65	1	0.16667	23.3667	4.34177	9	10	0
DGKH	2	0	1	2	26.082	1	0.16667	24.2167	4.44304	11.75	40	0
GNG11	2	0	1	2	24.328	2	0.2	27.6833	4.96203	103.333	114	0
STAMBPL1	2	0	1	2	13.226	1	0.14286	19.1762	3.40506	23.4762	54	0
CUTC	2	0.30779	2	2	25.735	1	0.2	27.4667	4.92405	0	0	1
PLD1	2	0	1	2	27.253	1	0.2	28.1	5	56.5333	160	0
ITGA2	2	0	1	2	23.647	1	0.16667	24.0333	4.41772	19.25	48	0
ATP2B4	2	0	1	2	26.883	3	0.2	28.6667	5.03797	88.6119	206	0
PLSCR1	2	0	1	2	19.512	2	0.16667	22.7167	4.18987	156	276	0
ARHGAP31	2	0.30779	2	2	20.888	1	0.16667	22.7333	4.22785	0	0	1
AQP1	2	0	1	2	16.086	2	0.16667	22.35	4.18987	147.524	276	0
ITGA6	2	0	1	2	24.194	2	0.2	28.3333	5	110.083	170	0
TCF4	2	0	1	2	11.812	1	0.14286	18.8024	3.35443	19	26	0
PLSCR4	1	0	1	1	9.621	1	0.14286	17.6048	3.20253	0	0	0
LDB2	1	0	1	1	14.211	1	0.16667	20.9667	3.98734	0	0	0
PLEKHA5	1	0	1	1	18.068	1	0.16667	21.3667	4.06329	0	0	0
AKT3	1	0	1	1	16.101	1	0.14286	20.8429	3.93671	0	0	0
NRP2	1	0	1	1	16.663	1	0.16667	22	4.17722	0	0	0
CTSO	1	0	1	1	14.874	1	0.16667	20.9667	3.98734	0	0	0
PECAM1	1	0	1	1	20.743	1	0.2	27.1667	4.92405	0	0	0
DGKE	1	0	1	1	19.571	1	0.16667	23.2167	4.37975	0	0	0
DNM3	1	0	1	1	20.022	1	0.2	27.1667	4.92405	0	0	0
RFTN2	1	0	1	1	19.264	1	0.2	26.6333	4.88608	0	0	0
ITM2A	1	0	1	1	20.441	1	0.2	26.6333	4.88608	0	0	0
TUSC3	1	0	1	1	14.943	1	0.16667	22.0333	4.20253	0	0	0
ARL15	1	0	1	1	19.427	1	0.2	26.6333	4.88608	0	0	0
GAB3	1	0	1	1	18.833	1	0.2	27.1667	4.92405	0	0	0
ELMO1	1	0	1	1	15.292	1	0.16667	21.3667	4.08861	0	0	0
EPB41L2	1	0	1	1	17.031	1	0.16667	22.0833	4.20253	0	0	0
IFI16	1	0	1	1	13.93	1	0.14286	20.0095	3.74684	0	0	0
SPIN1	1	0	1	1	17.833	1	0.14286	20.5262	3.86076	0	0	0
PLK2	1	0	1	1	15.975	1	0.16667	22.0333	4.20253	0	0	0
TM4SF18	1	0	1	1	16.209	1	0.16667	22.0333	4.20253	0	0	0
TRPC1	1	0	1	1	19.391	1	0.16667	25.5833	4.72152	0	0	0
JAM2	1	0	1	1	15.422	1	0.14286	20.0095	3.74684	0	0	0
CAV2	1	0	1	1	21.174	1	0.16667	25.5833	4.72152	0	0	0
PAWR	1	0	1	1	13.823	1	0.14286	19.2929	3.55696	0	0	0
Pink
node_name	MCC	DMNC	MNC	Degree	EPC	BottleNeck	EcCentricity	Closeness	Radiality	Betweenness	Stress	ClusteringCoefficient
APP	417	0.3491	14	42	59.515	76	0.2	95.2	5.9878	9368.8	35212	0.06039
FN1	7591	0.22228	37	40	61.007	24	0.25	91.8333	5.89634	5860.2	28740	0.13205
ACTB	1775	0.25441	27	32	58.191	22	0.25	89.75	5.92683	4290.06	17374	0.14113
COL1A1	94131	0.40206	28	31	61.027	8	0.2	83.2	5.65854	1955.34	10236	0.24946
COL1A2	94040	0.42459	26	26	59.853	6	0.2	84.7	5.79878	1502.22	8004	0.33231
COL4A2	94860	0.509	24	24	60.162	7	0.2	81.95	5.70732	752.569	6330	0.40942
COL4A1	94134	0.51814	23	23	60.39	12	0.2	81.2833	5.69512	728.499	6158	0.42292
MYH9	1755	0.35514	19	22	54.977	25	0.25	84	5.84146	2218.83	8990	0.22944
COL3A1	360	0.3379	18	18	56.965	2	0.2	72.95	5.42073	248.742	2108	0.30065
PPIB	46271	0.59088	15	16	56.631	2	0.2	68.85	5.2622	310.121	2212	0.49167
COL5A1	10254	0.50256	16	16	57.522	6	0.25	76	5.59146	489.69	3022	0.46667
MMP2	47127	0.66098	15	16	56.925	3	0.2	72.1167	5.41463	716.149	3638	0.55
MYH10	1714	0.40384	16	16	54.571	1	0.25	75.0833	5.55488	444.339	2714	0.375
COL6A1	81639	0.65315	14	15	55.304	1	0.2	68.3333	5.2439	168.133	1160	0.55238
SERPINH1	46245	0.61936	14	15	55.057	2	0.2	67.0833	5.18902	430.553	3000	0.52381
MMP14	901	0.42151	13	14	54.256	2	0.25	74.25	5.53659	738.31	4088	0.36264
RPA1	1624	0.4054	14	14	47.645	2	0.25	71.6667	5.43293	238.189	1358	0.3956
NID1	1066	0.55995	11	13	51.624	4	0.2	73.2167	5.4939	687.399	3532	0.42308
CORO1C	1662	0.48538	13	13	50.728	1	0.25	71.9167	5.46951	121.547	1050	0.48718
NID2	920	0.40874	13	13	50.599	5	0.16667	66.35	5.17073	284.928	2356	0.41026
COL5A2	10218	0.62588	13	13	55.474	1	0.2	70.2	5.37805	81.9978	786	0.62821
HSPG2	162	0.26824	13	13	51.147	2	0.2	74.6167	5.56707	670.165	3890	0.26923
CD44	105	0.39905	10	13	51.086	6	0.25	74.75	5.57927	980.891	4832	0.25641
COL6A3	81626	0.68975	13	13	53.719	1	0.16667	65.5	5.12805	41.9308	510	0.69231
COL6A2	82350	0.75361	13	13	55.146	1	0.2	70.0333	5.36585	57.052	768	0.75641
GNAI2	302	0.42441	12	12	48.531	2	0.2	73.1	5.5122	330.367	2046	0.43939
COL14A1	903	0.50904	11	12	53.213	3	0.2	73.3167	5.52439	551.347	2860	0.45455
GNB1	294	0.43896	10	12	40.648	3	0.2	70.5167	5.40244	584.509	2466	0.33333
LAMB1	999	0.49207	11	12	48.895	2	0.2	64.5833	5.12195	243.847	1462	0.43939
MSN	37	0.42794	6	11	40.876	12	0.25	70.5	5.43902	1790.06	6868	0.18182
ANXA2	58	0.47564	7	11	43.747	7	0.25	75.6667	5.65854	1329.88	4816	0.23636
GNA12	276	0.3733	11	11	43.645	2	0.2	70.75	5.41463	318.705	1686	0.4
SPTAN1	736	0.47733	9	11	45.706	3	0.2	72.6	5.5061	760.021	3074	0.36364
BGN	768	0.44117	11	11	50.012	1	0.2	70.8	5.42683	260.293	1456	0.47273
TUBA1A	18	0.33284	6	10	35.56	8	0.2	66.6833	5.2622	804.87	3098	0.15556
RHOC	32	0.43736	8	10	36.225	3	0.2	63.3	5.11585	236.034	1322	0.35556
OS9	19	0.38896	5	10	40.389	4	0.2	66.6	5.2561	792.75	3530	0.13333
VAV2	17	0.23775	6	10	37.644	6	0.2	66.6	5.2561	865.417	3850	0.17778
GNG2	291	0.5012	9	10	37.34	2	0.16667	65.7333	5.18902	454.363	2018	0.46667
LAMC1	1020	0.59858	10	10	47.366	2	0.2	69.8833	5.40244	282.661	1808	0.66667
SRGAP2	13	0.23775	6	9	29.748	8	0.2	64.1667	5.15854	835.626	3130	0.16667
LGALS3BP	14	0.32413	5	9	43.02	2	0.25	70.6667	5.46341	440.722	2494	0.13889
PLEKHG2	34	0.26253	9	9	35.405	3	0.16667	65.4	5.18293	403.535	1306	0.30556
ITGA5	17	0.23326	8	9	40.191	2	0.2	66.3167	5.19512	238.206	1376	0.22222
COL6A6	40440	0.76373	9	9	49.529	1	0.16667	61.5333	5.0122	1.3657	34	0.88889
SPTBN1	1442	0.6123	8	8	43.929	1	0.25	67.75	5.35976	31.316	308	0.75
TIAM1	13	0.21953	7	8	31.4	1	0.2	60.1333	5.0061	96.3834	698	0.21429
FLNB	8	0.30779	2	8	35.911	1	0.2	60.85	5.04878	67.7154	436	0.03571
CD81	12	0.37893	4	8	31.655	4	0.2	64.7667	5.20732	863.113	3696	0.14286
LAMA4	846	0.6123	8	8	41.937	1	0.16667	59.5	4.90854	39.1056	432	0.75
SPARC	34	0.42794	6	8	40.401	2	0.2	67.5667	5.33537	500.498	2066	0.32143
PCOLCE	45	0.47564	7	8	43.861	1	0.2	69.2167	5.40244	399.213	1808	0.46429
MATN2	50	0.58344	5	7	37.415	3	0.2	66.8667	5.32927	248.63	1050	0.42857
TGFBI	123	0.52304	6	7	41.348	2	0.2	66.15	5.28659	329.133	1306	0.52381
RAB5C	12	0.32413	5	7	35.485	4	0.25	71.75	5.54878	538.803	2188	0.2381
RAI14	121	0.64826	5	6	34.976	1	0.2	61.5167	5.09756	9.99643	110	0.66667
LOX	11	0.32413	5	6	36.532	3	0.2	65.9	5.29268	652.027	2006	0.33333
TGFBR2	6	0	1	6	22.435	4	0.2	65.2667	5.27439	1028.49	3214	0
SPECC1	26	0.56839	4	6	36.356	1	0.2	63.3167	5.20122	45.3529	520	0.4
F2R	144	0.61814	6	6	31.497	1	0.16667	62.9	5.12805	3.40794	20	0.86667
DDR2	30	0.51861	5	5	37.051	1	0.2	59.3667	5.0061	0.9309	26	0.8
SRGAP1	7	0.2842	4	5	26.932	1	0.2	61.25	5.09756	56.0492	540	0.3
TNC	6	0.30898	3	5	22.492	3	0.2	61.1833	5.03659	617.92	3454	0.2
LASP1	6	0.30898	3	5	23.495	3	0.25	65.3333	5.29878	526.101	1832	0.2
ADAMTS2	30	0.51861	5	5	37.674	1	0.2	59.3667	5.0061	0.9309	26	0.8
MYO1E	25	0.56839	4	5	30.74	1	0.2	61.6	5.12195	78.2207	360	0.6
ANTXR1	5	0	1	5	22.341	3	0.2	60.2667	5.06707	673.573	2070	0
PHLDB2	10	0.32413	5	5	29.086	1	0.2	61.6833	5.11585	45.6755	316	0.5
S1PR3	120	0.64826	5	5	30.417	1	0.16667	62.4	5.12195	0	0	1
TAGLN2	10	0.32413	5	5	34.323	1	0.25	71.25	5.56098	188.745	1472	0.5
TUBB6	8	0.37893	4	4	25.354	1	0.25	65	5.30488	63.0326	584	0.66667
SLC7A1	4	0	1	4	11.756	4	0.16667	60.1833	5.03049	972	3060	0
CHN1	6	0.2842	4	4	21.736	1	0.16667	53.4833	4.69512	2.4358	24	0.5
CLIC1	24	0.56839	4	4	29.356	1	0.25	64.3333	5.27439	0	0	1
NOTCH2	4	0	1	4	8.988	3	0.2	50.6833	4.5	701.675	2544	0
PABPC1	5	0.30898	3	4	23.027	1	0.2	60.5833	5.05488	46.8058	396	0.33333
CYFIP1	5	0.30898	3	4	17.904	2	0.2	59.5	5.02439	198.623	958	0.33333
THBS3	4	0	1	4	9.497	2	0.16667	53.0833	4.66463	296.07	866	0
PDIA4	4	0.30779	2	4	19.738	1	0.2	56.0833	4.82317	86.5445	388	0.16667
COL15A1	6	0.2842	4	4	29.594	1	0.16667	55.1	4.7439	5.62051	44	0.5
ARHGAP1	6	0.2842	4	4	21.296	1	0.16667	53.4833	4.69512	2.4358	24	0.5
LPAR4	24	0.56839	4	4	22.78	1	0.16667	60.8167	5.06707	0	0	1
COLGALT1	3	0	1	3	19.372	1	0.2	55.9833	4.88415	21.961	120	0
THBS4	3	0	1	3	17.002	2	0.2	62.0333	5.17073	269.103	884	0
MYOF	3	0.30779	2	3	19.088	1	0.2	55.4833	4.85366	3.41404	24	0.33333
NTN4	6	0.46346	3	3	20.448	1	0.16667	49.8667	4.46341	0	0	1
CD109	3	0.30779	2	3	21.298	1	0.2	59.4333	5.05488	7.5029	84	0.33333
PTPN13	3	0.30779	2	3	8.162	2	0.16667	49.6167	4.45122	31.2896	114	0.33333
SPON1	4	0.30898	3	3	15.14	1	0.16667	59.5167	5.02439	2.4	8	0.66667
SULF2	3	0.30779	2	3	19.208	1	0.16667	60.9333	5.08537	66.2968	252	0.33333
APLP2	4	0.30898	3	3	13.282	1	0.16667	59.1833	5.0061	1	2	0.66667
NOV	3	0.30779	2	3	15.889	3	0.2	58.6833	4.95732	648	2796	0.33333
RPL3	3	0.30779	2	3	18.978	1	0.2	59.75	5.03659	32.7824	242	0.33333
WASF1	4	0.30898	3	3	13.143	1	0.2	57.75	4.96341	136.408	710	0.66667
ACLY	2	0	1	2	19.319	1	0.2	66.1167	5.38415	43.0967	628	0
MMP16	2	0.30779	2	2	17.693	1	0.2	57.2	4.95732	0	0	1
RECK	2	0	1	2	4.159	2	0.16667	43.4	3.97561	326	1400	0
CNTN1	2	0	1	2	5.766	1	0.16667	45.7333	4.13415	29.8025	84	0
SFRP2	2	0.30779	2	2	16.981	1	0.2	57.7667	4.93293	0	0	1
GLMP	2	0	1	2	7.972	1	0.16667	47.3167	4.29268	18.5397	44	0
EXT1	2	0.30779	2	2	18.182	1	0.16667	53.0333	4.70732	0	0	1
ADAP2	2	0	1	2	11.814	2	0.16667	58.85	5.0061	326	1022	0
TIMP1	2	0	1	2	11.1	2	0.16667	49.35	4.43293	326	1362	0
MACF1	2	0.30779	2	2	19.694	1	0.2	61.7	5.18293	0	0	1
FZD4	2	0.30779	2	2	11.499	1	0.16667	48.8833	4.42073	0	0	1
SERPINE1	2	0	1	2	7.673	2	0.16667	47.0333	4.31098	326	966	0
CPNE2	2	0	1	2	12.359	1	0.2	57	4.94512	17.9667	64	0
TBC1D2B	2	0	1	2	3.543	1	0.14286	42.3857	3.88415	18.4271	42	0
SFXN3	2	0	1	2	9.803	1	0.16667	50.4333	4.54878	33.4684	146	0
LOXL2	2	0	1	2	8.882	1	0.16667	47.6167	4.31707	113.323	562	0
SH3BP4	2	0	1	2	7.3	1	0.16667	47.0667	4.2561	39.1596	82	0
CRIP2	2	0	1	2	12.152	3	0.16667	59.35	5.03049	160.519	472	0
MEST	2	0	1	2	11.206	2	0.16667	58.85	5.0061	326	1022	0
TNFRSF21	2	0.30779	2	2	14.057	1	0.16667	58.6833	5	0	0	1
HIP1	2	0	1	2	12.355	1	0.2	54.9667	4.85976	8.31387	34	0
CAPN2	2	0.30779	2	2	10.985	1	0.2	49.65	4.5	0	0	1
NECAP2	2	0	1	2	18.898	1	0.2	66.1167	5.38415	43.0967	628	0
PTGFRN	2	0	1	2	6.084	2	0.16667	46.25	4.22561	326	1422	0
OGN	2	0	1	2	15.977	1	0.16667	52.2667	4.64024	0.93386	12	0
TANC2	2	0.30779	2	2	6.76	1	0.16667	45.8333	4.17683	0	0	1
PXDN	2	0	1	2	14.606	1	0.2	54.25	4.83537	6.01299	28	0
CERCAM	2	0	1	2	10.713	1	0.2	50.95	4.58537	19.3667	76	0
KLHL42	2	0	1	2	8.52	2	0.2	51.6833	4.67683	326	848	0
NHSL2	2	0.30779	2	2	6.648	1	0.16667	43.6833	4.03659	0	0	1
KIRREL	1	0	1	1	4.475	1	0.16667	43.55	4.07317	0	0	0
MAML2	1	0	1	1	2.692	1	0.16667	38.2667	3.5061	0	0	0
WWTR1	1	0	1	1	2.219	1	0.14286	36.4357	3.31707	0	0	0
POSTN	1	0	1	1	8.376	1	0.16667	46.4	4.29268	0	0	0
ADAM12	1	0	1	1	1.521	1	0.14286	34.1929	2.98171	0	0	0
FBXO17	1	0	1	1	5.171	1	0.2	46.2	4.30488	0	0	0
ZEB2	1	0	1	1	11.496	1	0.16667	58.1833	4.9939	0	0	0
DNMT1	1	0	1	1	6.825	1	0.16667	47.05	4.34146	0	0	0
TGFB1I1	1	0	1	1	4.787	1	0.16667	46.0667	4.28049	0	0	0
MID1	1	0	1	1	8.529	1	0.2	51.0167	4.66463	0	0	0
MPZL2	1	0	1	1	2.866	1	0.14286	42.9929	4.0122	0	0	0
MYADM	1	0	1	1	3.898	1	0.16667	46.0667	4.28049	0	0	0
RIN2	1	0	1	1	8.12	1	0.2	49.35	4.55488	0	0	0
NCKAP5	1	0	1	1	7.667	1	0.16667	46.35	4.2622	0	0	0
ETV5	1	0	1	1	11.696	1	0.16667	58.1833	4.9939	0	0	0
SNAI2	1	0	1	1	10.304	1	0.16667	58.1833	4.9939	0	0	0
GOLM1	1	0	1	1	2.831	1	0.14286	43.4929	4.03659	0	0	0
PTMS	1	0	1	1	11.89	1	0.16667	58.1833	4.9939	0	0	0
UBE2B	1	0	1	1	11.18	1	0.16667	46.1167	4.19512	0	0	0
ITIH5	1	0	1	1	2.615	1	0.16667	38.2667	3.5061	0	0	0
PDIA5	1	0	1	1	4.929	1	0.16667	43.55	4.07317	0	0	0
PRAF2	1	0	1	1	3.05	1	0.14286	43.4929	4.03659	0	0	0
KCTD10	1	0	1	1	2.799	1	0.14286	42.9929	4.0122	0	0	0
AGPAT4	1	0	1	1	3.123	1	0.14286	43.4929	4.03659	0	0	0
TRAM2	1	0	1	1	11.116	1	0.16667	53.0333	4.66463	0	0	0
FSCN1	1	0	1	1	11.834	1	0.2	56.6833	4.90244	0	0	0
MAP4K4	1	0	1	1	7.893	1	0.2	48.35	4.44512	0	0	0
KLF7	1	0	1	1	10.988	1	0.16667	58.1833	4.9939	0	0	0
FANCI	1	0	1	1	11.016	1	0.16667	58.1833	4.9939	0	0	0
PLXDC1	1	0	1	1	10.741	1	0.16667	49.5	4.5	0	0	0
CD151	1	0	1	1	2.255	1	0.14286	35.9119	3.23171	0	0	0
P4HA2	1	0	1	1	11.892	1	0.16667	53.0333	4.66463	0	0	0
MRC2	1	0	1	1	11.75	1	0.16667	53.0333	4.66463	0	0	0
PARVA	1	0	1	1	10.15	1	0.16667	58.1833	4.9939	0	0	0
EHD4	1	0	1	1	4.731	1	0.16667	46.0667	4.28049	0	0	0
SMOC2	1	0	1	1	4.862	1	0.16667	43.85	4.04268	0	0	0
PCSK5	1	0	1	1	2.594	1	0.14286	37.6762	3.43902	0	0	0
TGOLN2	1	0	1	1	9.796	1	0.2	49.9667	4.54268	0	0	0
MAP1A	1	0	1	1	10.219	1	0.2	56.3333	4.93293	0	0	0
KCTD12	1	0	1	1	7.866	1	0.14286	45.8429	4.19512	0	0	0
RCN3	1	0	1	1	2.576	1	0.16667	39.2167	3.68293	0	0	0
